# Supplementary material for: The Association Between the American Heart Association Life’s Essential 8 and Metabolic Syndrome Among Postmenopausal Women: Findings from NHANES 2011–2020
Source: Nutrients. 2025 May 15;17(10):1688. doi: 10.3390/nu17101688 (PMC12114403; doi:10.3390/nu17101688)
Supplement: Supplementary file 1 [file nutrients-17-01688-s001.zip]

Archive with 1 entries (1 files):
- nutrients-3609215-supplementary.pdf
